# Supplementary material for: Planar Mechanical Metamaterials with Embedded Permanent Magnets
Source: Materials (Basel). 2020 Mar 13;13(6):1313. doi: 10.3390/ma13061313 (PMC7143886; doi:10.3390/ma13061313)
Supplement: Supplementary file 1 [file materials-13-01313-s001.zip]

Archive with 3 entries (3 files):
- supplementary_materials.pdf
- Video1.avi
- Video2.avi
